# Supplementary material for: Improvement in the Identification Technology for Asian Spongy Moth, Lymantria dispar Linnaeus, 1758 (Lepidoptera: Erebidae) Based on SS-COI
Source: Insects. 2023 Jan 16;14(1):94. doi: 10.3390/insects14010094 (PMC9867181; doi:10.3390/insects14010094)
Supplement: Supplementary file 1 [file insects-14-00094-s001.zip]

Archive with 1 entries (1 files):
- insects-2064803-supplementary.pdf
